# Supplementary material for: Error in jump height estimation using the flight time method: simulation of the effect of ankle position between takeoff and landing
Source: PeerJ. 2024 Aug 30;12:e17704. doi: 10.7717/peerj.17704 (PMC11368081; doi:10.7717/peerj.17704)
Supplement: Supplemental Information 2 [file peerj-12-17704-s002.zip]

Archive with 1 entries (1 files):
- script.ipynb
