# Supplementary material for: Error in jump height estimation using the flight time method: simulation of the effect of ankle position between takeoff and landing
Source: PeerJ. 2024 Aug 30;12:e17704. doi: 10.7717/peerj.17704 (PMC11368081; doi:10.7717/peerj.17704)
Supplement: Supplemental Information 2 [file peerj-12-17704-s002.zip › script.ipynb]

# %% [code]
import numpy as np
import pandas as pd
import matplotlib.pyplot as plt
from matplotlib import cm
from matplotlib import colors
from matplotlib.ticker import LinearLocator


# %% [code]
g = 9.81

# %% [code]
def tempoTranscorridoParaPosicao(h,V0,g):
    
    out = -V0 - np.sqrt(np.power(V0,2) - 2*g*h)
    out = -out/g
    
    return out

def alturaTempoVoo(tv,g):
    out = 1/8*g*np.power(tv,2)
    
    return out

# %% [code]
def posicaoCOM(h, massa, angAntePe, angTornozelo, angJoelho, angQuadril, flgPlot):

    lPe = 0.152*h
    mPe = 0.0145*massa*2
    comPe = 0.5
    
    lPerna = 0.246*h
    mPerna = 0.0465*massa*2
    comPerna = 0.433
    
    lCoxa = 0.245*h
    mCoxa = 0.1*massa*2
    comCoxa = 0.433
    
    lTronco = 0.470*h
    mTronco = 0.678*massa
    comTronco = 0.626
    

    [posCalcanhar, posTornozelo, posJoelho, posQuadril, posTronco] = posModelo(h,
                                                                               angAntePe, 
                                                                               angTornozelo,
                                                                               angJoelho,
                                                                               angQuadril)
    
    posComPe = comPe*posTornozelo
    posComPerna = comPerna*(posTornozelo - posJoelho) + posJoelho
    posComCoxa = comCoxa*(posJoelho - posQuadril) + posQuadril
    posComTronco = comTronco*(posTronco - posQuadril) + posQuadril
    

    COM = mPe*posComPe + mPerna*posComPerna + mCoxa*posComCoxa + mTronco*posComTronco
    COM = (1/massa)*COM
    

    if flgPlot!='vazio':
        plt.figure(figsize=(4,8))

        #COM
        plt.plot(posComPe[0][0], posComPe[1][0], 'ro')
        plt.plot(posComPerna[0][0], posComPerna[1][0], 'bo')
        plt.plot(posComCoxa[0][0], posComCoxa[1][0], 'go')
        plt.plot(posComTronco[0][0], posComTronco[1][0], 'ko')

        plt.plot(COM[0][0], COM[1][0], 'mo')

        plt.legend(["foot","shanck","hip","torso","COM"])
        
        plt.plot((0, posCalcanhar[0][0]), (0, posCalcanhar[1][0]), 'r')
        plt.plot((posCalcanhar[0][0],posTornozelo[0][0] ), (posCalcanhar[1][0], posTornozelo[1][0]), 'r')
        plt.plot((posTornozelo[0][0], 0), (posTornozelo[1][0], 0), 'r')
        
        
        
        plt.plot((posTornozelo[0][0], posJoelho[0][0]), (posTornozelo[1][0], posJoelho[1][0]),'b')
        plt.plot((posJoelho[0][0], posQuadril[0][0]), (posJoelho[1][0], posQuadril[1][0]),'g')
        plt.plot((posQuadril[0][0], posTronco[0][0]), (posQuadril[1][0], posTronco[1][0]),'k')
        

        #condicao
        '''
        plt.text(0.2,1.5,"Angulo Antepe: " + str(angAntePe))
        plt.text(0.2,1.4,"Angulo Tornozelo: " + str(angTornozelo))
        plt.text(0.2,1.3,"Angulo Joelho: " + str(angJoelho))
        plt.text(0.2,1.2,"Angulo Quadril: " + str(angQuadril))
        '''

        plt.axis('equal')
        plt.title("COM height = " + "{:.2f}".format(float(COM[1])))
        plt.savefig(flgPlot + '.png')
        #plt.close()

    return COM


def create2DRotMatrix(ang):
    a = np.deg2rad(ang)
    c = np.cos(a)
    s = np.sin(a)
    
   
    Rlinha = np.array([[c, s],[-s, c]])

    R = np.linalg.inv(Rlinha)
    

    return R
    

def posModelo(h,angAntePe, angTornozelo, angJoelho, angQuadril):
    lPe = 0.152*h
    lPerna = 0.246*h
    lCoxa = 0.245*h
    lTronco = 0.470*h
    hTornozelo = 0.039*h
    
    
    rotAntePe = - angAntePe
    rotTornozelo = - angTornozelo
    rotJoelho = angJoelho
    rotQuadril = -angQuadril
    
    
    posCalcanhar = np.dot(create2DRotMatrix(rotAntePe),np.array([[-lPe],[0]]))

    posTornozelo = np.dot(create2DRotMatrix(rotAntePe),np.array([[-lPe*0.79],[hTornozelo]]))
    
    posJoelho = np.dot(create2DRotMatrix(rotTornozelo),np.array([[0],[lPerna]]))
    posJoelho = np.dot(create2DRotMatrix(rotAntePe),posJoelho)
    posJoelho = posJoelho + posTornozelo
    
    posQuadril = np.dot(create2DRotMatrix(rotJoelho),np.array([[0],[lCoxa]]))
    posQuadril = np.dot(create2DRotMatrix(rotTornozelo),posQuadril)
    posQuadril = np.dot(create2DRotMatrix(rotAntePe),posQuadril)
    posQuadril = posQuadril + posJoelho
    
    posTronco = np.dot(create2DRotMatrix(rotQuadril),np.array([[0],[lTronco]]))
    posTronco = np.dot(create2DRotMatrix(rotJoelho),posTronco)
    posTronco = np.dot(create2DRotMatrix(rotTornozelo),posTronco)
    posTronco = np.dot(create2DRotMatrix(rotAntePe),posTronco)
    posTronco = posTronco + posQuadril
       
    return [posCalcanhar, posTornozelo, posJoelho, posQuadril, posTronco]
    

# %% [code]
%matplotlib inline

# %% [code]
%matplotlib agg

# %% [code]
def getPositionFromDorsi(h, massa, angTornozelo):
    angAntePe=0
    angJoelho=0
    angQuadril=0
    
    lPe = 0.152*h
    
    if angTornozelo > 0.0:

        COM = posicaoCOM(h, massa, angAntePe, angTornozelo, angJoelho, angQuadril, 'vazio')
        while COM[0] > (-lPe):
            angJoelho = angJoelho + 0.1
            COM = posicaoCOM(h, massa, angAntePe, angTornozelo, angJoelho, angQuadril, 'vazio')
            
        while COM[0] < (-lPe/2):
            angQuadril = angQuadril + 0.1
            COM = posicaoCOM(h, massa, angAntePe, angTornozelo, angJoelho, angQuadril, 'vazio')
    else:
        angAntePe = -1*angTornozelo
    
    return [angAntePe, angTornozelo, angJoelho, angQuadril]
                

# %% [code]
def findNormalStanceAnkleToeAngle(h):
    lPe = 0.152*h
    hTornozelo = 0.039*h
    lTornozelo = 0.79*lPe
    
    beta = np.arctan(hTornozelo/lTornozelo)
    beta = np.rad2deg(beta)
    return beta

# %% [code]
findNormalStanceAnkleToeAngle(1.9)

# %% [code]
def correctAscendingTime(he,tm):
    g=9.81
    ta = tm/2 -he/(tm*g)
    return ta

# %% [code]
correctAscendingTime(0.15,0.2)

# %% [code]
def findAnkleHightDiff(h,aTO,aL):
    beta = findNormalStanceAnkleToeAngle(h)
    lPe = 0.152*h
    lAnkleToe =0.12582*h
    
    alturaTO = lAnkleToe*np.sin(np.deg2rad(beta-aTO))
    alturaL = lAnkleToe*np.sin(np.deg2rad(beta-aL))
    
    return float(alturaTO - alturaL) 

# %% [code]
findAnkleHightDiff(1.75,-60,-5)

# %% [markdown]
## Function to create the simulated sample group

# %% [code]

def tabelaDorsi(listaAltura, alturaPessoa, massaPessoa, listaPlantiDecolagem, flgMultiFiguras):
    g = 9.81
    
    dadosPlanti = pd.DataFrame(columns=['stature(m)', 
                                        'jumpHeight(m)',
                                        'dorsiFlexJump(°)','dorsiFlexLanding(°)','flexKnee(°)','flexHip(°)',
                                        'heightCOMtakeoff(m)', "heightCOMlanding(m)",
                                        'ErrorMeasurementLanding(m)',
                                        'flightTime(s)',
                                        'estimatedFT(s)',
                                        'error_FT(%)',
                                        'estimatedJumpHeight(m)',
                                        'erro_JumpHeight(%)',
                                        'takeoffVelocity(m/s)',
                                        'estimatedTakeoffVelocity(m/s)',
                                        'errorVelocity(%)',
                                        'vMedSquat(m/s)',
                                        'estimatedVMedSquat(m/s)',
                                        'errorVmedSquat(%)',
                                        'he', 
                                        'correctedFT(s)', 
                                        'hCorrected(m)', 
                                        'COMx(m)'])

    linhaEstatura = []
    linhaMassa = []
    
    linhaAltura =[]
    linhaPlanti = []
    linhaPlantiFim = []
    linhaJoelhoFim = []
    linhaQuadrilFim = []
    
    linhaCOMDecolagem = []
    linhaCOMAterrissagem = []
    
    linhaErroCOM = []
    
    linhaTempoVoo = []
    linhaEstimativaTempoVoo = []
    
    linhaErroTvoo = []
    
    linhaEstimativaAlturaMaxima = []
    linhaErroAltVoo = []
    
    linhaVelocidadeDecolagem = []
    linhaEstimativaVelocidadeDecolagem = []
    linhaErroVelocidade = []
    
    linhaVmedSquat = []
    linhaEstimativaVmedSquat = []
    linhaErroVmedSquat = []
    
    linhaHe = []
    linhaTVooCorrigido = []
    linhaHCorrigido = []
    
    linhaCOMx = []
    
    countFig = 0
        #
    for plantiDecolagem in listaPlantiDecolagem:
        listaPlati = np.linspace(plantiDecolagem,0.0,np.abs(plantiDecolagem)+1) 
        for estatura in alturaPessoa:
            for m in massaPessoa:        
                for altura in listaAltura:
                    for planti in listaPlati:
                        
                        [angAntePe, angTornozelo, angJoelho, angQuadril] = getPositionFromDorsi(estatura, m, planti)
                        
                        
                        COMdecolagem = posicaoCOM(estatura, m, plantiDecolagem*(-1), 
                                                plantiDecolagem, 0, 0, 'vazio')

                        if flgMultiFiguras == True:
                            COMaterrissagem = posicaoCOM(estatura, m, angAntePe, 
                                                    angTornozelo, angJoelho, angQuadril, 'fig'+str(countFig))
                        else:
                            COMaterrissagem = posicaoCOM(estatura, m, angAntePe, 
                                                    angTornozelo, angJoelho, angQuadril, 'vazio')

                        diffAltura = float(COMaterrissagem[1] - COMdecolagem[1])
                        '''
                        print(angAntePe)
                        print(angTornozelo)
                        print(angJoelho)
                        print(angQuadril)
                        print('#')
                        '''

                        tAscencao = np.sqrt(2*altura/g)
                        vDecolagem= g*tAscencao

                        tVoo = tAscencao*2
                        tAferido = tempoTranscorridoParaPosicao(diffAltura,vDecolagem,g)
                        alturaComErro = alturaTempoVoo(tAferido,g)

                        erroTempoVoo =(tAferido-tVoo)/tVoo * 100
                        erroAltura =(alturaComErro - altura)/altura * 100

                        linhaEstatura.append(estatura)
                        linhaMassa.append(m)
                        
                        linhaAltura.append(altura)
                        linhaPlanti.append(plantiDecolagem)
                        linhaPlantiFim.append(angTornozelo)
                        linhaJoelhoFim.append(angJoelho)
                        linhaQuadrilFim.append(angQuadril)
                        
                        linhaCOMDecolagem.append(float(COMdecolagem[1]))
                        linhaCOMAterrissagem.append(float(COMaterrissagem[1]))
                        linhaErroCOM.append(diffAltura)
                        
                        linhaTempoVoo.append(tVoo)
                        linhaEstimativaTempoVoo.append(tAferido)
                        linhaErroTvoo.append(erroTempoVoo)
                        
                        linhaEstimativaAlturaMaxima.append(alturaComErro)
                        linhaErroAltVoo.append(erroAltura)
                        
                        linhaVelocidadeDecolagem.append(vDecolagem)
                        linhaEstimativaVelocidadeDecolagem.append(g*tAferido/2)
                        linhaErroVelocidade.append((g*tAferido/2 - vDecolagem)/vDecolagem)
                        
                        vmedSquat = np.sqrt(g*altura/2)
                        estVmedSquat = np.sqrt(g*alturaComErro/2)
                        
                        linhaVmedSquat.append(vmedSquat)
                        linhaEstimativaVmedSquat.append(estVmedSquat)
                        linhaErroVmedSquat.append((estVmedSquat - vmedSquat)/vmedSquat)
                        
                        he = findAnkleHightDiff(estatura,plantiDecolagem,planti)
                        linhaHe.append(-1*he)
                        tVooCorrigo = 2*correctAscendingTime(he, tAferido)
                        linhaTVooCorrigido.append(tVooCorrigo)
                        linhaHCorrigido.append(tVooCorrigo**2*g/8)
                        
                        linhaCOMx.append(COMaterrissagem[0])
                        countFig = countFig + 1
        
    dadosPlanti['stature(m)'] = linhaEstatura
    dadosPlanti['jumpHeight(m)'] = linhaAltura
    dadosPlanti['dorsiFlexJump(°)'] = linhaPlanti
    dadosPlanti['dorsiFlexLanding(°)'] = linhaPlantiFim
    dadosPlanti['flexKnee(°)'] = linhaJoelhoFim
    dadosPlanti['flexHip(°)'] = linhaQuadrilFim
    
    
    dadosPlanti['heightCOMtakeoff(m)'] = linhaCOMDecolagem
    dadosPlanti['heightCOMlanding(m)'] = linhaCOMAterrissagem
    dadosPlanti['ErrorMeasurementLanding(m)'] = linhaErroCOM
    
    dadosPlanti['flightTime(s)'] = linhaTempoVoo
    dadosPlanti['estimatedFT(s)'] = linhaEstimativaTempoVoo
    dadosPlanti['error_FT(%)'] = linhaErroTvoo
    
    dadosPlanti['estimatedJumpHeight(m)'] = linhaEstimativaAlturaMaxima
    dadosPlanti['erro_JumpHeight(%)'] = linhaErroAltVoo
    
    dadosPlanti['takeoffVelocity(m/s)'] = linhaVelocidadeDecolagem
    dadosPlanti['estimatedTakeoffVelocity(m/s)'] = linhaEstimativaVelocidadeDecolagem
    dadosPlanti['errorVelocity(%)'] = linhaErroVelocidade
    
    dadosPlanti['vMedSquat(m/s)'] = linhaVmedSquat
    dadosPlanti['estimatedVMedSquat(m/s)'] = linhaEstimativaVmedSquat
    dadosPlanti['errorVmedSquat(%)'] = linhaErroVmedSquat

    dadosPlanti['he'] = linhaHe
    dadosPlanti["correctedFT(s)"] = linhaTVooCorrigido
    dadosPlanti["hCorrected(m)"] = linhaHCorrigido
    dadosPlanti['COMx(m)'] = linhaCOMx
    
    return dadosPlanti


# %% [code]
%matplotlib agg

# %% [markdown]
### Sample

# %% [code]
NUM_SUJEITOS = 3
NUM_ALTURAS_SALTO = 4

mulheresM = 1.632
mulheresSD = 1.697 - 1.632
homensM = 1.765
homensSD = 1.838 - 1.765

listaEstaturas = np.linspace(1.435,1.984, NUM_SUJEITOS)

listaAlturaSalto = np.linspace(0.1, 0.4, NUM_ALTURAS_SALTO)
listaMassa = [70]
listaPlantiDecolagem = [-40, -30, -20]

tabelaSujeitos = tabelaDorsi(listaAlturaSalto, listaEstaturas, listaMassa, listaPlantiDecolagem, 
                             flgMultiFiguras=False)

# %% [code]
tabelaSujeitos.to_excel("rawData.xlsx")

# %% [code]
%matplotlib inline

# %% [code]
listaEstaturas

# %% [code]
np.median(listaEstaturas)

# %% [code]
from turtle import color

# %% [code]
def plotTabelaFinal(tabela,dorsiDecolagem, estatura, alturas, colunaX, colunaY,flgAbs):
    legenda = []
    linhas = []
    for h in alturas:
        dadosColunaY = tabela[(tabela['stature(m)']==estatura) & 
                              (tabela['jumpHeight(m)']==h) &
                              (tabela['dorsiFlexJump(°)']==dorsiDecolagem)][colunaY].values
        dadosColunaX = tabela[(tabela['stature(m)']==estatura) & 
                              (tabela['jumpHeight(m)']==h) &
                              (tabela['dorsiFlexJump(°)']==dorsiDecolagem)][colunaX].values
        
        label = "jump height: {:0.2f}m".format(h)
        if flgAbs:
            l = plt.plot(np.abs(dadosColunaX),dadosColunaY)[0]
        else:
            l = plt.plot(dadosColunaX,dadosColunaY) [0]
        legenda.append(label)
        linhas.append(l)
    
    if flgAbs:
        plt.xlabel("abs("+colunaX+")")
    else:
        plt.xlabel(colunaX)
    plt.ylim((0,70))
    
    plt.xlim((-40,5))
    return (legenda,linhas)

# %% [code]
def pltFigurasVariacoes(tabela, dorsiDecolagem,listaH,figPrefix):
    
    fig = plt.figure(figsize=(20,8))
    
    listaEstatura = [listaH[0], listaH[int(len(listaH)/2)],listaH[-1]] 
    listaTitle = ["Short stature (1.44m)", "Average stature (1.71m)", "Tall stature (1.98m)"]
    for indexEstatura, estatura in enumerate(listaEstatura):
        plt.subplot(1, len(listaEstatura), indexEstatura+1)

        (labels, handles)=plotTabelaFinal(tabela, dorsiDecolagem, estatura, listaAlturaSalto,
                        'dorsiFlexLanding(°)', 'erro_JumpHeight(%)', False)
        plt.title(listaTitle[indexEstatura], fontsize='16')
        plt.xlabel("ankle position at landing (°)", fontsize='16')
        plt.xticks(fontsize='16')
        if indexEstatura == 0:
            plt.ylabel("Error in jump height estimation (%)",fontsize='16')
        
        auxListaDorsi = np.linspace(dorsiDecolagem+10.0,0.0,int(np.abs(dorsiDecolagem+10.0)/10.0)+1)
        plt.yticks(fontsize='16')
        
        for indexH, h in enumerate(listaAlturaSalto):
            auxListaValores = []
            if indexH % 2 ==0:
                lado = 'right'
            else:
                lado = 'left'
            for i, dorsi in enumerate(auxListaDorsi):
                
                auxListaValores.append(tabela[(tabelaSujeitos['stature(m)']==estatura) & 
                                    (tabela['jumpHeight(m)']==h) &
                                    (tabela['dorsiFlexLanding(°)']==dorsi) &
                                    (tabela['dorsiFlexJump(°)']==dorsiDecolagem)]['erro_JumpHeight(%)'].values[0])

                plt.plot(auxListaDorsi[i],auxListaValores[i],color=handles[indexH].get_c(),marker='.')
                plt.text(auxListaDorsi[i],auxListaValores[i],'{:.1f}'.format(auxListaValores[i]),
                        color=handles[indexH].get_c(),ha=lado,
                        fontsize='12',
                        fontweight='normal',
                        bbox=dict(facecolor='white', alpha=1.0, boxstyle='round', edgecolor=handles[indexH].get_c()))
        
    lgd = fig.legend(handles, labels, ncol=4, loc='lower center', bbox_to_anchor=(0.25, -0.05, 0.5, 0.5),fontsize='16')

    fig.savefig(figPrefix + 'Fig3.eps',format='eps',bbox_extra_artists=(lgd,), bbox_inches='tight')
    fig.savefig(figPrefix + 'Fig3.tiff',format='tiff',bbox_extra_artists=(lgd,), bbox_inches='tight')
    fig.savefig(figPrefix + 'Fig3.png',format='png',bbox_extra_artists=(lgd,), bbox_inches='tight')
    fig.savefig(figPrefix + 'Fig3_big.tiff',format='tiff',dpi=300,bbox_extra_artists=(lgd,), bbox_inches='tight')


# %% [code]
pltFigurasVariacoes(tabelaSujeitos, -40, listaEstaturas, '40_')

# %% [code]
pltFigurasVariacoes(tabelaSujeitos, -30, listaEstaturas, '30_')

# %% [code]
pltFigurasVariacoes(tabelaSujeitos, -20, listaEstaturas, '20_')

# %% [markdown]
## Regression analysis

# %% [code]
import seaborn as sns
import statsmodels.api as sm

# %% [code]


dadosCOM = tabelaSujeitos["ErrorMeasurementLanding(m)"].values
dadosHE = tabelaSujeitos["he"].values

sns.scatterplot(x=dadosHE,y=dadosCOM)

# %% [code]
dadosHE = sm.add_constant(dadosHE)
model = sm.OLS(dadosCOM,dadosHE)
results = model.fit()

# %% [markdown]
### Jump height error corretion testing

# %% [code]
results.summary()

# %% [code]

tabelaCortada = tabelaSujeitos[tabelaSujeitos['jumpHeight(m)'] <= 0.2]

dadosTVoo = tabelaCortada["jumpHeight(m)"].values
dadosTVooCorrigido = tabelaCortada["hCorrected(m)"].values
dadosTmedidos = tabelaCortada["estimatedJumpHeight(m)"].values


# %% [code]
dadosTVooCorrigido = sm.add_constant(dadosTVooCorrigido)
model = sm.OLS(dadosTVoo,dadosTVooCorrigido)
resultsHE = model.fit()

# %% [code]
resultsHE.summary()

# %% [code]
dadosTmedidos = sm.add_constant(dadosTmedidos)
model = sm.OLS(dadosTVoo,dadosTmedidos)
results = model.fit()

# %% [code]
results.summary()

# %% [code]


print("Residual Root Mean Square")
print("NO CORRECTION: {:.05f}".format(np.sqrt(resultsHE.mse_resid)))
print("WITH CORRECTION: {:.05f}".format(np.sqrt(results.mse_resid)))


# %% [code]
np.sqrt(results.mse_resid)/np.sqrt(resultsHE.mse_resid)

# %% [code]
np.sqrt(resultsHE.mse_resid)/np.sqrt(results.mse_resid)

# %% [code]
dadosLinha = np.linspace(0.05, 0.3, 20)
dadosLinhaHE = np.linspace(0.05, 0.3, 20)
dadosLinha = sm.add_constant(dadosLinha)
dadosLinhaHE = sm.add_constant(dadosLinhaHE)
novosDados = results.predict(exog=dadosLinha)
novosDadosHE = resultsHE.predict(exog=dadosLinha)

fig = plt.figure(figsize=(8,8))


h_naoCorrigido = plt.plot(dadosLinha[:,1], novosDados)[0]
h_corrigido = plt.plot(dadosLinha[:,1], novosDadosHE)[0]

plt.plot([0.05,0.3],[0.05,0.3], 'k--',linewidth=1)
sns.scatterplot(x=dadosTmedidos[:,1],y=dadosTVoo)
sns.scatterplot(x=dadosTVooCorrigido[:,1],y=dadosTVoo)

plt.text(0.18,0.2,'$h=1.000\hat{h}_c$\n$r^2=1.00$',
                     color=h_corrigido.get_c(),ha='right',
                     fontsize='12',
                     fontweight='normal',
                     bbox=dict(facecolor='white', alpha=1.0, boxstyle='round', edgecolor=h_corrigido.get_c()))

plt.text(0.21,0.15,'$h=0.901\hat{h}_c - 0.0074$\n$r^2=0.908$',
                     color=h_naoCorrigido.get_c(),ha='left',
                     fontsize='12',
                     fontweight='normal',
                     bbox=dict(facecolor='white', alpha=1.0, boxstyle='round', edgecolor=h_naoCorrigido.get_c()))

plt.legend(['uncorrected','corrected'],fontsize='16')
plt.xlabel('estimated jump height (m)',fontsize='16')
plt.ylabel('True jump height (m)',fontsize='16')
plt.xticks(fontsize='16')
plt.yticks(fontsize='16')
plt.axis('square')
plt.xlim((0,0.3))
plt.ylim((0,0.3))
plt.axis('tight')
fig.savefig('Fig4.eps',format='eps')
fig.savefig('Fig4.tiff',format='tiff')
fig.savefig('Fig4_big.tiff',format='tiff',dpi=300)
